# Supplementary material for: Oxidative Stress in Polycystic Ovary Syndrome: Impact of Combined Oral Contraceptives
Source: Antioxidants (Basel). 2024 Sep 26;13(10):1168. doi: 10.3390/antiox13101168 (PMC11505064; doi:10.3390/antiox13101168)
Supplement: Supplementary file 1 [file antioxidants-13-01168-s001.zip]

Archive with 1 entries (1 files):
- antioxidants-3180138-supplementary.pdf
